# Supplementary material for: Positive Correlation Between Economic Activities and Fish Diversity in Small River Basins of Less Developed Regions: A Case Study of the Lixian River Basin
Source: Animals (Basel). 2025 Aug 18;15(16):2416. doi: 10.3390/ani15162416 (PMC12382944; doi:10.3390/ani15162416)
Supplement: Supplementary file 1 [file animals-15-02416-s001.zip]

Archive with 1 entries (1 files):
- animals-3783174-supplementary.pdf
